# Supplementary material for: Non-Invasive Sampling in the Aspect of African Swine Fever Detection—A Risk to Accurate Diagnosis
Source: Viruses. 2022 Aug 11;14(8):1756. doi: 10.3390/v14081756 (PMC9416727; doi:10.3390/v14081756)
Supplement: Supplementary file 1 [file viruses-14-01756-s001.zip]

Archive with 1 entries (1 files):
- viruses-1808870-supplementary.pdf
